# Supplementary material for: Co3O4-Based Materials as Potential Catalysts for Methane Detection in Catalytic Gas Sensors
Source: Sensors (Basel). 2024 Apr 18;24(8):2599. doi: 10.3390/s24082599 (PMC11054299; doi:10.3390/s24082599)
Supplement: Supplementary file 1 [file sensors-24-02599-s001.zip]

Archive with 1 entries (1 files):
- sensors-2898089-supplementary.pdf
